# Supplementary material for: Comparing the Effects of Dairy and Soybean on Bone Health in Women: A Food- and Component-Level Network Meta-Analysis
Source: Nutrients. 2025 Aug 30;17(17):2833. doi: 10.3390/nu17172833 (PMC12430193; doi:10.3390/nu17172833)
Supplement: Supplementary file 1 [file nutrients-17-02833-s001.zip]

Archive with 1 entries (1 files):
- nutrients-3821745-supplementary.pdf
